# Supplementary material for: Efficient Preparation of Ultrahigh-Strength Nanostructured Nickel by Ultranarrow Slit-Jet Scanning Electrodeposition Without Additives
Source: Micromachines (Basel). 2026 Jun 8;17(6):700. doi: 10.3390/mi17060700 (PMC13302857; doi:10.3390/mi17060700)
Supplement: Supplementary file 1 [file micromachines-17-00700-s001.zip]

Archive with 1 entries (1 files):
- micromachines-4314669-supplementary.pdf
